# Supplementary material for: Comparison of gnotobiotic communities reveals milk-adapted metabolic functions and unexpected amino acid metabolism by the pre-weaning microbiome
Source: Gut Microbes. 2024 Aug 12;16(1):2387875. doi: 10.1080/19490976.2024.2387875 (PMC11321411; doi:10.1080/19490976.2024.2387875)
Supplement: Supplemental Material [file KGMI_A_2387875_SM0674.zip › Supplementary Material/Table S1_KGMI_20231190.xlsx]

## Sheet: tableS1
Table S1. Median KO count per genome by KEGG module function in PedsCom, Altered Schaedler Flora and Oligo-MM12 consortia.
KEGG module class	Median
	ASF	OMM12	PC
Amino acid metabolism	107.5	115	122
Arginine and proline metabolism	7	7	7
Aromatic amino acid metabolism	12	17	19
Branched-chain amino acid metabolism	22	20	24
Cysteine and methionine metabolism	18	18	20
Histidine metabolism	9	9.5	9
Lysine metabolism	28	31.5	29
Other amino acid metabolism	0.5	0	1
Polyamine biosynthesis	1	2	3
Serine and threonine metabolism	10	10	10
Carbohydrate metabolism	98	117	133
Central carbohydrate metabolism	62.5	76	87
Other carbohydrate metabolism	35.5	41	46
Lipid metabolism	16.5	17	21
Fatty acid metabolism	11	12	14
Lipid metabolism	5.5	5	7
Sterol biosynthesis	0	0	0
Biosynthesis of terpenoids and polyketides	9.5	10	17
Plant terpenoid biosynthesis	0	0	0
Terpenoid backbone biosynthesis	9.5	10	17
Biosynthesis of other secondary metabolites	0	0	0
Biosynthesis of phytochemical compounds	0	0	0
Energy metabolism	61.5	56.5	68
Carbon fixation	52	46.5	52
Methane metabolism	9	9	10
Nitrogen metabolism	0	0	1
Sulfur metabolism	0.5	1	5
Glycan metabolism	1	2	0
Glycan biosynthesis	0	1	0
Glycosaminoglycan metabolism	0	0.5	0
Lipopolysaccharide metabolism	1	0.5	0
Metabolism of cofactors and vitamins	38.5	46	57
Cofactor and vitamin metabolism	38.5	46	57
Nucleotide metabolism	33	36.5	37
Purine metabolism	22	24.5	26
Pyrimidine metabolism	11	12	11
Xenobiotics biodegradation	0	0	1
Aromatics degradation	0	0	1
Total median KOs	365.5	400	456
