# Supplementary material for: Comparison of gnotobiotic communities reveals milk-adapted metabolic functions and unexpected amino acid metabolism by the pre-weaning microbiome
Source: Gut Microbes. 2024 Aug 12;16(1):2387875. doi: 10.1080/19490976.2024.2387875 (PMC11321411; doi:10.1080/19490976.2024.2387875)
Supplement: Supplemental Material [file KGMI_A_2387875_SM0674.zip › Supplementary Material/Table S2_KGMI_20231190.xlsx]

## Sheet: tableS2 (2)
Table S2. Gut Metabolic Module distribution within PedsCom, Altered Schaedler Flora and Oligo-MM12 isolates.
Module category	Module subcategory	Module ID	Module description	Anaerostipes sp. PC18	C. intestinale PC17	E. faecalis PC15	L. johnsonii PC38	L. murinus PC39	S. sciuri PC04	S. xylosus PC20	P distasonis PC19	K. cownaii PC08	Pseudoflavonifactor sp. ASF500	Clostridium sp. ASF356	E. plexicaudatum ASF492	S. arabinosiphila ASF502	L. intestinalis ASF360	L. murinus ASF361	M. schaedleri ASF457	P. goldsteinii ASF519	C. innocuum I46	F. plautii YL31	A. muris KB18	E. clostridioformis YL32	B. coccoides YL58	E. faecalis KB1	L. reuteri I49	B. caecimuris I48	M. intestinale YL27	A. muciniphila YL44	T. muris YL45	B. animalis YL2
carbohydrate degradation	polysaccharide degradation	MF0001	arabinoxylan degradation	1	1	0	0	0	0	0	1	0	0	0	1	1	0	0	0	1	0	0	1	1	1	0	0	1	1	0	0	1
carbohydrate degradation	polysaccharide degradation	MF0002	fructan degradation	1	0	1	1	1	1	1	1	1	1	1	1	1	1	1	0	1	1	0	1	1	1	1	0	1	1	0	0	1
carbohydrate degradation	polysaccharide degradation	MF0003	pectin degradation I	0	0	0	0	0	0	0	0	0	0	0	0	0	0	0	0	0	0	0	0	0	0	0	0	0	0	0	0	0
carbohydrate degradation	polysaccharide degradation	MF0004	pectine degradation II	0	0	0	0	0	0	0	0	0	0	0	0	0	0	0	0	0	0	0	0	0	0	0	0	0	0	0	0	0
carbohydrate degradation	polysaccharide degradation	MF0005	starch degradation	0	0	0	0	0	0	0	1	1	0	0	0	0	0	0	0	1	0	0	0	0	0	0	0	1	1	0	0	1
carbohydrate degradation	disaccharide degradation	MF0006	lactose degradation	1	1	1	1	1	1	1	1	1	1	0	1	1	1	1	0	1	0	0	1	1	1	1	1	1	1	1	0	1
carbohydrate degradation	disaccharide degradation	MF0007	lactose and galactose degradation	1	0	1	1	0	1	0	0	0	0	0	0	0	0	1	0	0	0	0	0	0	0	1	0	0	0	0	0	0
carbohydrate degradation	disaccharide degradation	MF0008	maltose degradation	0	1	1	0	1	0	0	0	0	0	0	0	0	1	1	0	0	0	0	0	0	0	1	1	0	0	0	0	0
carbohydrate degradation	disaccharide degradation	MF0009	melibiose degradation	1	1	0	0	1	0	1	1	1	1	1	1	1	1	1	0	1	1	1	1	1	1	0	1	1	1	1	0	1
carbohydrate degradation	disaccharide degradation	MF0010	sucrose degradation I	1	0	0	0	0	0	1	1	1	1	1	1	1	0	0	0	0	1	0	1	1	1	0	0	0	0	0	0	1
carbohydrate degradation	disaccharide degradation	MF0011	sucrose degradation II	0	0	0	0	0	0	0	1	1	0	0	0	0	0	0	0	0	0	0	1	0	0	0	0	0	0	0	0	1
carbohydrate degradation	disaccharide degradation	MF0012	trehalose degradation	0	1	0	1	1	1	1	0	1	0	1	1	1	0	1	0	0	1	0	0	1	1	0	0	1	0	0	0	0
carbohydrate degradation	monosaccharide degradation	MF0013	allose degradation	0	0	0	0	0	0	0	0	0	0	0	0	0	0	0	0	0	0	0	0	0	0	0	0	0	0	0	0	0
carbohydrate degradation	monosaccharide degradation	MF0014	arabinose degradation	0	0	0	0	0	0	1	0	1	0	0	0	0	0	0	0	0	0	0	0	0	1	0	0	0	0	0	0	0
carbohydrate degradation	monosaccharide degradation	MF0015	fructose degradation	1	1	1	1	1	1	1	0	1	0	0	1	1	1	1	0	0	1	0	0	1	1	1	0	0	0	0	0	0
carbohydrate degradation	monosaccharide degradation	MF0017	galactose degradation	0	1	1	1	1	0	0	1	1	0	0	1	1	1	1	0	1	1	0	0	0	1	1	1	1	1	1	0	1
carbohydrate degradation	monosaccharide degradation	MF0018	mannose degradation	0	0	0	0	0	0	0	0	0	0	0	0	0	0	0	0	0	0	0	0	0	0	0	0	0	0	0	0	0
carbohydrate degradation	monosaccharide degradation	MF0019	rhamnose degradation	1	0	1	0	0	0	0	1	1	0	0	0	0	0	0	0	1	0	0	1	1	1	1	0	1	0	0	0	0
carbohydrate degradation	monosaccharide degradation	MF0020	ribose degradation	0	0	1	1	1	1	1	0	1	0	0	0	0	1	1	0	0	0	1	0	1	0	1	1	0	0	0	0	0
carbohydrate degradation	monosaccharide degradation	MF0021	xylose degradation	0	0	0	0	0	0	1	1	1	0	0	0	0	0	0	0	1	0	0	0	1	0	0	0	1	1	0	0	1
carbohydrate degradation	sugar acid degradation	MF0022	galacturonate degradation I	0	0	0	0	0	0	0	0	1	1	0	0	1	0	0	0	1	0	1	0	1	1	0	0	1	1	0	0	0
carbohydrate degradation	sugar acid degradation	MF0023	galacturonate degradation II	0	0	0	0	0	0	0	0	0	0	0	0	0	0	0	0	0	0	0	0	0	0	0	0	0	0	0	0	0
lipid degradation	beta-oxidation	MF0059	anaerobic fatty acid beta-oxidation	0	0	0	0	0	0	0	0	1	0	0	0	0	0	0	0	0	0	0	0	0	0	0	0	0	0	0	0	0
lipid degradation	glycerol degradation	MF0060	glycerol degradation I	0	0	0	0	0	0	0	0	0	0	0	0	0	0	0	0	0	0	0	0	0	0	0	0	0	0	0	0	0
lipid degradation	glycerol degradation	MF0061	glycerol degradation II	1	1	1	0	0	1	1	1	1	0	0	1	1	0	0	1	0	1	1	1	1	1	1	0	0	1	0	0	0
lipid degradation	glycerol degradation	MF0062	glycerol degradation III	0	0	0	0	0	0	0	0	0	0	0	0	0	0	0	0	0	0	0	0	0	0	0	0	0	0	0	0	0
lipid degradation	glyoxylate bypass	MF0063	glyoxylate bypass	0	0	0	0	0	0	0	0	1	0	0	0	0	0	0	0	0	0	0	0	0	0	0	0	0	0	0	0	0
lipid degradation	triacylglycerol degradation	MF0064	triacylglycerol degradation	0	0	0	0	0	0	1	0	0	1	0	0	0	0	0	0	0	0	0	0	0	0	0	0	0	0	0	0	0
amino acid degradation	aromatic amino acid degradation	MF0024	phenylalanine degradation	0	0	0	0	0	0	0	0	0	0	0	0	0	0	0	0	0	0	0	0	0	0	0	0	0	0	0	0	0
amino acid degradation	aromatic amino acid degradation	MF0025	tryptophan degradation	1	0	0	0	0	0	0	0	0	0	0	0	0	0	0	0	0	0	0	0	0	0	0	0	0	0	0	0	0
amino acid degradation	aromatic amino acid degradation	MF0026	tyrosine degradation I	0	0	0	0	0	0	0	0	0	0	0	0	0	0	0	0	0	0	0	0	0	0	0	0	0	0	0	0	0
amino acid degradation	aromatic amino acid degradation	MF0027	tyrosine degradation II	0	0	0	0	0	0	0	0	0	0	0	0	0	0	0	0	0	0	0	0	0	0	0	0	0	0	1	0	0
amino acid degradation	negatively charged amino acid degradation	MF0028	aspartate degradation I	1	1	1	0	1	0	0	1	1	1	1	1	1	0	1	0	1	0	1	0	1	1	1	0	1	1	1	0	1
amino acid degradation	negatively charged amino acid degradation	MF0029	aspartate degradation II	0	1	0	0	0	0	0	1	1	0	0	0	1	0	0	1	0	1	1	0	1	1	0	0	0	0	0	1	1
amino acid degradation	negatively charged amino acid degradation	MF0030	glutamate degradation I	0	0	0	0	0	0	0	0	0	0	0	0	0	0	0	0	0	0	0	0	0	0	0	0	0	0	0	0	0
amino acid degradation	negatively charged amino acid degradation	MF0031	glutamate degradation II	0	0	0	0	0	0	0	1	0	0	0	0	0	0	0	0	1	0	0	0	0	0	0	1	0	0	1	0	0
amino acid degradation	negatively charged amino acid degradation	MF0032	glutamate degradation III	0	0	0	0	0	0	0	0	0	0	0	0	0	0	0	0	0	0	0	0	0	1	0	0	0	0	0	0	0
amino acid degradation	nonpolar, aliphatic amino acid degradation	MF0033	alanine degradation I	0	0	0	0	0	0	0	0	1	0	0	0	0	0	0	0	0	0	0	0	0	0	0	0	0	0	0	1	0
amino acid degradation	nonpolar, aliphatic amino acid degradation	MF0034	alanine degradation II	0	0	1	0	0	1	1	1	0	0	0	0	0	0	0	1	1	1	0	0	0	1	1	0	0	1	0	0	0
amino acid degradation	nonpolar, aliphatic amino acid degradation	MF0035	glycine degradation	0	0	0	0	0	1	1	1	1	0	0	0	0	0	0	0	1	0	1	0	1	0	0	0	1	1	1	0	0
amino acid degradation	nonpolar, aliphatic amino acid degradation	MF0036	isoleucine degradation	0	0	0	0	0	0	0	0	0	0	0	0	0	0	0	0	0	0	0	0	0	0	0	0	0	0	0	0	0
amino acid degradation	nonpolar, aliphatic amino acid degradation	MF0037	leucine degradation	0	0	0	0	0	0	0	0	0	0	0	0	0	0	0	0	0	0	0	0	0	0	0	0	0	0	0	0	0
amino acid degradation	nonpolar, aliphatic amino acid degradation	MF0038	methionine degradation I	0	0	0	0	0	0	0	1	0	1	0	0	1	0	0	1	1	0	1	0	0	0	0	0	1	0	1	0	0
amino acid degradation	nonpolar, aliphatic amino acid degradation	MF0039	methionine degradation II	0	0	0	0	0	0	0	0	0	0	0	0	0	0	0	0	0	0	0	0	0	0	0	0	0	0	0	0	0
amino acid degradation	nonpolar, aliphatic amino acid degradation	MF0040	proline degradation	0	0	0	0	0	1	1	1	1	0	0	0	0	0	0	0	1	0	0	0	0	0	0	0	0	0	1	0	0
amino acid degradation	nonpolar, aliphatic amino acid degradation	MF0041	valine degradation	0	0	0	0	0	0	0	0	0	0	0	0	0	0	0	0	0	0	0	0	0	0	0	0	0	0	0	0	0
amino acid degradation	polar, uncharged amino acid degradation	MF0042	asparagine degradation	0	0	0	0	0	0	0	0	0	0	0	0	0	0	0	0	0	0	0	0	0	0	0	0	0	0	0	0	0
amino acid degradation	polar, uncharged amino acid degradation	MF0043	cysteine biosynthesis/homocysteine degradation	0	0	0	0	0	0	0	0	1	0	0	0	0	0	0	0	0	0	0	0	0	0	0	0	0	0	0	0	0
amino acid degradation	polar, uncharged amino acid degradation	MF0044	cysteine degradation I	1	1	1	0	1	1	1	1	1	1	0	0	1	0	1	0	1	1	1	1	1	1	1	1	1	1	1	1	1
amino acid degradation	polar, uncharged amino acid degradation	MF0045	cysteine degradation II	0	0	0	0	0	0	0	0	1	0	0	0	0	0	0	0	0	0	0	0	0	0	0	0	0	0	0	0	0
amino acid degradation	polar, uncharged amino acid degradation	MF0046	glutamine degradation I	0	0	0	1	0	0	0	1	1	1	0	0	0	0	0	0	1	0	0	1	0	1	0	1	1	0	1	0	0
amino acid degradation	polar, uncharged amino acid degradation	MF0047	glutamine degradation II	1	1	0	0	0	1	1	1	1	0	0	0	1	0	0	1	1	0	1	0	1	1	0	0	1	1	0	1	1
amino acid degradation	polar, uncharged amino acid degradation	MF0048	serine degradation	1	1	1	1	1	1	1	1	1	1	1	1	1	0	1	0	1	1	1	1	1	1	1	1	1	0	1	1	1
amino acid degradation	polar, uncharged amino acid degradation	MF0049	threonine degradation I	1	1	0	0	0	0	1	1	1	0	0	1	1	0	0	0	1	1	1	0	1	1	0	0	0	0	1	0	1
amino acid degradation	polar, uncharged amino acid degradation	MF0050	threonine degradation II	0	1	0	0	0	0	0	0	1	0	0	0	0	0	0	0	0	0	1	1	1	1	0	0	0	0	1	0	1
amino acid degradation	positively charged amino acid degradation	MF0051	arginine degradation I	0	1	0	0	0	1	1	1	1	0	0	0	1	0	0	0	1	0	1	0	1	1	0	0	1	0	1	0	0
amino acid degradation	positively charged amino acid degradation	MF0052	arginine degradation II	0	0	0	0	0	0	0	0	1	0	0	0	0	0	0	0	0	0	0	0	0	0	0	0	0	0	0	0	0
amino acid degradation	positively charged amino acid degradation	MF0053	arginine degradation III	0	0	0	0	0	0	0	0	0	0	0	0	0	0	0	0	0	0	0	0	0	0	0	0	0	0	0	0	0
amino acid degradation	positively charged amino acid degradation	MF0054	arginine degradation IV	0	1	0	0	0	1	1	1	0	0	0	0	0	0	0	0	1	0	1	0	0	0	0	0	0	0	0	0	0
amino acid degradation	positively charged amino acid degradation	MF0055	arginine degradation V	0	0	1	0	0	0	0	0	0	0	0	0	1	0	0	0	0	0	0	0	0	0	1	1	0	0	0	0	0
amino acid degradation	positively charged amino acid degradation	MF0056	histidine degradation	0	0	0	0	0	1	1	1	1	1	0	0	0	0	0	0	1	0	0	0	0	1	0	0	0	0	0	0	0
amino acid degradation	positively charged amino acid degradation	MF0057	lysine degradation I	0	0	0	0	0	0	0	0	0	0	0	0	0	0	0	0	0	0	1	0	0	0	0	0	0	0	0	0	0
amino acid degradation	positively charged amino acid degradation	MF0058	lysine degradation II	0	0	0	0	0	0	0	0	1	0	0	0	0	0	0	0	0	0	0	0	0	0	0	0	0	0	0	0	0
amino acid degradation	positively charged amino acid degradation	MF0076	4-aminobutyrate degradation	0	0	0	0	0	1	1	0	1	0	0	0	0	0	0	0	0	0	0	0	0	0	0	0	0	0	0	0	0
alcohol metabolism	ethanol metabolism	MF0090	ethanol production I	0	1	1	0	1	0	0	0	1	0	0	0	0	0	1	0	0	0	0	0	1	1	1	0	0	0	0	0	1
alcohol metabolism	ethanol metabolism	MF0091	ethanol production II	0	0	0	0	0	0	0	0	0	0	0	0	0	0	0	0	0	0	0	0	0	0	0	0	0	0	0	0	0
amines and polyamines degradation	biogenic amine degradation	MF0082	putrescine degradation	0	0	0	0	0	0	0	0	1	0	0	0	0	0	0	0	0	0	0	0	0	0	0	0	0	0	0	0	0
amines and polyamines degradation	urea degradation	MF0085	urea degradation	0	0	0	0	1	0	1	0	0	0	0	1	0	0	1	0	0	0	0	0	0	0	0	1	0	1	0	0	0
central metabolism	energy metabolism	MF0065	Bifidobacterium shunt	1	0	0	1	0	0	0	0	1	0	0	0	0	0	0	0	0	0	1	0	0	0	0	0	0	0	0	0	1
central metabolism	energy metabolism	MF0066	Entner-Doudoroff pathway	0	0	1	0	0	1	1	1	1	0	0	0	0	1	0	0	1	1	0	0	1	1	1	0	1	0	0	0	0
central metabolism	energy metabolism	MF0067	glycolysis (preparatory phase)	1	1	1	1	1	1	1	1	1	1	1	1	1	1	1	1	1	1	1	1	1	1	1	1	1	1	1	0	1
central metabolism	energy metabolism	MF0068	glycolysis (pay-off phase)	1	1	1	1	1	1	1	1	1	1	1	1	1	1	1	1	1	1	1	1	1	1	1	1	1	1	1	1	1
central metabolism	energy metabolism	MF0070	pentose phosphate pathway (oxidative phase)	0	0	1	1	1	1	1	1	1	0	0	0	0	1	1	0	1	1	0	0	1	1	1	1	1	0	0	0	1
central metabolism	energy metabolism	MF0071	pentose phosphate pathway (non-oxidative branch)	1	1	1	1	0	1	1	1	1	1	1	1	1	0	0	1	1	1	1	1	1	1	1	0	1	1	1	1	1
central metabolism	energy metabolism	MF0072	pyruvate dehydrogenase complex	0	0	0	0	0	1	1	0	1	0	0	0	0	0	0	0	0	0	1	0	0	0	0	0	0	0	0	0	0
central metabolism	energy metabolism	MF0073	pyruvate:ferredoxin oxidoreductase	1	1	1	0	0	0	0	1	1	1	1	1	1	0	0	1	1	1	1	1	1	1	1	0	1	1	1	1	0
central metabolism	energy metabolism	MF0074	pyruvate:formate lyase	1	1	1	0	1	0	1	1	1	0	0	1	1	0	1	0	1	1	1	0	1	1	1	0	1	0	1	0	1
gas metabolism	hydrogen metabolism	MF0069	NADH:ferredoxin oxidoreductase	0	0	0	0	0	0	0	0	0	0	0	0	0	0	0	0	0	0	0	0	0	0	0	0	0	0	0	0	0
gas metabolism	methanogenesis	MF0081	methanol conversion	0	0	0	0	0	0	0	0	0	0	0	0	0	0	0	0	0	0	0	0	0	0	0	0	0	0	0	0	0
gas metabolism	acetogenesis	MF0097	homoacetogenesis	0	0	0	0	0	0	0	0	0	0	0	0	0	0	0	0	0	0	0	0	0	1	0	0	0	0	0	0	0
gas metabolism	hydrogen metabolism	MF0098	hydrogen metabolism	0	1	0	0	0	0	0	0	0	0	0	0	0	0	0	0	0	0	0	0	0	0	0	0	0	0	0	0	0
gas metabolism	methanogenesis	MF0099	methanogenesis - methyl-coM	0	0	0	0	0	0	0	0	0	0	0	0	0	0	0	0	0	0	0	0	0	0	0	0	0	0	0	0	0
gas metabolism	methanogenesis	MF0100	methanogenesis from carbon dioxide	0	0	0	0	0	0	0	0	0	0	0	0	0	0	0	0	0	0	0	0	0	0	0	0	0	0	0	0	0
gas metabolism	sulfate metabolism	MF0102	sulfate reduction (dissimilatory)	0	0	0	0	0	0	0	0	0	0	0	0	0	0	0	0	0	0	0	0	0	0	0	0	0	0	0	0	0
glycoprotein degradation	mucus degradation	MF0103	mucin degradation	0	0	0	0	0	0	0	1	0	0	0	0	0	0	0	0	1	0	0	0	0	1	0	0	1	1	1	0	0
inorganic nutrient metabolism	nitrogen	MF0101	nitrate reduction (dissimilatory)	0	0	0	0	0	0	0	1	0	0	0	0	0	0	0	1	1	0	0	0	0	0	0	0	0	0	0	1	0
organic acid metabolism	propionate metabolism	MF0016	fucose degradation	0	0	0	0	0	0	0	0	0	0	0	1	1	0	0	0	0	0	0	0	1	1	0	0	0	0	1	0	0
organic acid metabolism	acetate metabolism	MF0075	acetate to acetyl-CoA	0	0	0	0	0	1	1	0	1	0	0	0	0	0	0	0	0	0	0	0	0	0	0	0	0	0	0	0	0
organic acid metabolism	formate metabolism	MF0077	formate conversion	0	0	0	0	0	0	0	0	0	0	0	0	0	0	0	0	0	0	0	0	0	0	0	0	0	0	0	0	0
organic acid metabolism	propionate metabolism	MF0078	lactaldehyde degradation	1	0	0	0	0	0	0	0	0	0	0	0	0	0	0	0	1	0	0	0	1	0	0	0	0	0	0	0	0
organic acid metabolism	lactate metabolism	MF0079	lactate consumption I	0	0	0	0	0	0	0	0	0	0	0	0	0	0	0	0	0	0	0	0	0	0	0	0	0	0	0	0	0
organic acid metabolism	propionate metabolism	MF0080	lactate consumption II	1	0	0	0	0	0	0	0	0	0	1	0	0	0	0	0	0	1	1	0	1	0	0	0	0	0	0	0	0
organic acid metabolism	butyrate metabolism	MF0083	succinate consumption	0	0	0	0	0	0	0	0	0	0	0	0	0	0	0	0	0	0	1	0	1	0	0	0	0	0	0	0	0
organic acid metabolism	succinate metabolism	MF0084	succinate conversion to propionate	0	0	0	0	0	0	0	0	0	0	0	0	0	0	0	0	0	0	0	0	0	0	0	0	0	0	0	0	0
organic acid metabolism	acetate metabolism	MF0086	acetyl-CoA to acetate	1	1	1	1	0	1	1	0	1	0	0	1	1	1	0	1	0	1	1	1	1	1	1	1	0	0	0	0	1
organic acid metabolism	butyrate metabolism	MF0087	acetyl-CoA to crotonyl-CoA	0	0	0	0	0	0	0	0	1	0	0	0	0	0	0	0	0	0	0	0	0	0	0	0	0	0	0	0	0
organic acid metabolism	butyrate metabolism	MF0088	butyrate production I	0	1	0	0	0	0	0	0	0	1	0	0	0	0	0	0	0	0	1	0	0	0	0	0	0	0	0	0	0
organic acid metabolism	butyrate metabolism	MF0089	butyrate production II	1	1	0	0	0	0	0	0	0	0	0	0	0	0	0	0	0	1	1	0	0	0	0	0	0	0	0	0	0
organic acid metabolism	lactate metabolism	MF0092	lactate production	1	1	1	1	1	1	1	1	1	1	1	1	1	1	1	0	1	1	1	1	1	1	1	1	1	0	1	1	1
organic acid metabolism	propionate metabolism	MF0093	propionate production I	0	0	0	0	0	0	0	0	0	0	0	0	0	0	0	0	0	0	0	0	0	0	0	0	0	0	0	0	0
organic acid metabolism	propionate metabolism	MF0094	propionate production II	1	0	0	0	0	1	1	0	0	0	1	0	0	1	0	0	0	1	1	0	1	0	0	0	0	0	0	0	0
organic acid metabolism	propionate metabolism	MF0095	propionate production III	0	0	0	0	0	0	0	0	0	0	0	0	0	0	0	0	0	0	0	0	0	0	0	0	0	0	0	0	0
organic acid metabolism	succinate metabolism	MF0096	succinate production	0	0	0	0	0	0	0	0	0	0	0	0	0	0	0	0	0	0	0	0	0	0	0	0	0	0	1	0	0
