# Supplementary material for: Comparison of gnotobiotic communities reveals milk-adapted metabolic functions and unexpected amino acid metabolism by the pre-weaning microbiome
Source: Gut Microbes. 2024 Aug 12;16(1):2387875. doi: 10.1080/19490976.2024.2387875 (PMC11321411; doi:10.1080/19490976.2024.2387875)
Supplement: Supplemental Material [file KGMI_A_2387875_SM0674.zip › Supplementary Material/Table S3_KGMI_20231190.xlsx]

## Sheet: tableS3
Table S3. Sialic acid metabolism in PedsCom, Altered Schaedler Flora and Oligo-MM12 consortia.
Consortium	Isolate	nanH	nanA	nanE	nanK
PedsCom	Mammaliicoccus sciuri PC04		X	X
	Staphylococcus xylosus PC20		X	X	X
	Enterococcus faecalis PC15			X
	Lactobacillus johnsonii PC38			X
	Ligilactobacillus murinus PC39		X	X
	Clostridium intestinale PC17
	Anaerostipes sp. PC18		X	X	X
	Parabacteroides distasonis PC19	X	X	X
	Kosakonia cowanii PC08			X
	PedsCom totals	1	5	8	2
Altered Schaedler Flora	Lactobacillus intestinalis ASF360
	Ligilactobacillus murinus ASF361		X	X
	Clostridium sp. ASF356
	Eubacterium plexicaudatum ASF492		X	X
	Schaedlerella arabinosiphila ASF502		X	X
	Pseudoflavonifactor sp. ASF500		X
	Parabacteroides goldsteinii ASF519	X	X
	Mucispirillum schaedleri ASF457
	Altered Schaedler Flora totals	1	5	3	0
Oligo-MM12	Bifidobacterium animalis YL2
	Enterococcus faecalis KB1			X
	Limosilactobacillus reuteri I49
	Blautia coccoides YL58		X	X	X
	Enterocloster clostridioformis YL32		X	X
	Acutalibacter muris KB18
	Flavonifractor plautii YL31		X
	Clostridium innocuum I46			X
	Bacteroides caecimuris I48	X	X		X
	Muribaculum intestinale YL27	X	X
	Turicimonas muris YL45
	Akkermansia muciniphila YL44		X
	Oligo-MM12 totals	2	6	4	2
